# Supplementary material for: Beeswax Alcohol and Fermented Black Rice Bran Synergistically Ameliorated Hepatic Injury and Dyslipidemia to Exert Antioxidant and Anti-Inflammatory Activity in Ethanol-Supplemented Zebrafish
Source: Biomolecules. 2023 Jan 9;13(1):136. doi: 10.3390/biom13010136 (PMC9855622; doi:10.3390/biom13010136)
Supplement: Supplementary file 1 [file biomolecules-13-00136-s001.zip]

Archive with 1 entries (1 files):
- biomolecules-2040484-supplementary.pdf
